# Supplementary material for: Enzymatic Spirulina Extract Enhances the Vasodilation in Aorta and Mesenteric Arteries of Aged Rats
Source: Mar Drugs. 2025 Oct 8;23(10):395. doi: 10.3390/md23100395 (PMC12565314; doi:10.3390/md23100395)
Supplement: Supplementary file 1 [file marinedrugs-23-00395-s001.zip]

Archive with 1 entries (1 files):
- marinedrugs-3873847-supplementary.xlsx
