# Supplementary material for: Enzymatic Spirulina Extract Enhances the Vasodilation in Aorta and Mesenteric Arteries of Aged Rats
Source: Mar Drugs. 2025 Oct 8;23(10):395. doi: 10.3390/md23100395 (PMC12565314; doi:10.3390/md23100395)
Supplement: Supplementary file 1 [file marinedrugs-23-00395-s001.zip › marinedrugs-3873847-supplementary.xlsx]

## Sheet: Data Fig. 1
Aorta: ACh-induced relaxation
[Ach] log M	Control (6 rats/11 arterial segments)												Mean	SEM	SD
-10	3	5	2	3	2	15	3	4	2	7	6		4.72727	1.14488	3.79713
-9	4	6	8	10	2	28	3	4	2	8	9		7.63636	2.20855	7.32493
-8	9	1	15	15	7	36	9	14	1	1	8		10.5455	3.01018	9.98362
-7	62	66	68	32	29	62	48	47	40	53	12		47.1818	5.31861	17.6398
-6	85	83	87	54	52	86	59	52	61	72	36		66.0909	5.25436	17.4267		Bonferroni test
-5	89	84	90	65	57	103	66	47	65	76	48		71.8182	5.47194	18.1484		[Ach] log M	p value
																	-10	0.1085
																	-9	<0,0001
[Ach] log M	Spirulina (7 rats/11 arterial segments)												Mean	SEM	SD		-8	<0,0001
-10	4	15	3	5	38	14	60	40	14	18	23		21.2727	5.38194	17.8499		-7	0.0003
-9	30	53	15	21	67	33	88	67	38	52	59		47.5455	6.70734	22.2457		-6	0.0082
-8	53	74	27	36	82	58	99	82	62	74	74		65.5455	6.36805	21.1204		-5	0.0026
-7	66	86	38	48	89	72	107	91	76	86	83		76.5455	5.98842	19.8613
-6	89	96	58	64	96	86	112	98	91	97	89		88.7273	4.64189	15.3954
-5	99	99	71	82	104	95	116	106	99	100	94		96.8182	3.60005	11.94
Mesenteric artery: ACh-induced relaxation
[Ach] log M	Control (6 rats/7 arterial segments)												Mean	SEM	SD
-12	0	0	0	0	3	2	2						1	0.48795	1.29099
-11	0	0	0	0	24	0	11						5	3.52542	9.32738
-10	8	5	6	6	29	4	22						11.4286	3.74075	9.89709
-9	28	1	10	19	35	8	30						18.7143	4.8389	12.8025
-8	44	11	1	33	65	39	52						35	8.48247	22.4425
-7	72	58	60	84	106	88	105						81.8571	7.40794	19.5996
-6	93	68	90	89	114	95	114						94.7143	6.0068	15.8925		Bonferroni test
-5	114	75	94	90	115	93	117						99.7143	6.01472	15.9135		[Ach] log M	p value
																	-12	0.0798
																	-11	0.0071
[Ach] log M	Spirulina (7 rats/11 arterial segments)												Mean	SEM	SD		-10	<0,0001
-12	0	0	0	0	88	84	10	7	59	59			27.9091	11.0136	36.5279		-9	<0,0001
-11	0	0	0	0	101	93	46	31	78	91			40	13.0356	43.2342		-8	<0,0001
-10	82	86	100	74	106	99	76	44	91	107			87.5455	5.53725	18.365		-7	0.0407
-9	94	103	115	105	108	101	75	65	98	117			99.0909	4.83821	16.0465		-6	0.2683
-8	96	105	119	114	109	103	73	86	105	124			104.636	4.53927	15.0551		-5	0.3745
-7	100	105	120	117	110	104	84	124	108	130			111.182	3.92154	13.0063
-6	102	106	122	118	112	106	100	151	110	135			116.818	4.64331	15.4001
-5	105	107	123	121	116	108	105	164	111	138			120.364	5.36364	17.7892

## Sheet: Data Fig. 2
Aorta: SNP-induced relaxation
[SNP] log M	Control (6 rats / 8 arterial segments)										Mean	SEM	SD
-10	10	7	7	14	3	4	2	12			7.375	1.53457	4.34042
-9	5	19	27	32	10	9	2	32			17	4.30116	12.1655		Bonferroni test
-8	29	46	62	70	47	49	11	76			48.75	7.55397	21.3659		[Ach] log M	p value
-7	82	80	88	95	81	83	48	94			81.375	5.18906	14.6769		-10	>0,9999
-6	93	92	95	98	89	91	79	98			91.875	2.15835	6.10474		-9	>0,9999
-5	96	98	99	100	104	95	88	100			97.5	1.66905	4.72077		-8	0.2624
															-7	>0,9999
															-6	>0,9999
[SNP] log M	Spirulina (6 rats/6 arterial segments)										Mean	SEM	SD		-5	>0,9999
-10	4	14	4	4	29	7.3					10.3833	4.04726	9.91371
-9	30	41	7	10	63	13					27.3333	8.9169	21.8419
-8	76	84	38	43	104	48					65.5	10.8066	26.4707
-7	100	104	61	77	113	75					88.3333	8.25295	20.2155
-6	105	111	91	89	122	87					100.833	5.76435	14.1197
-5	107	115	102	98	126	93					106.833	4.92217	12.0568
Mesenteric artery: SNP-induced relaxation
[SNP] log M	Control (4 rats / 4 arterial segments)										Mean	SEM	SD
-12	0	7	2	3							3	1.47196	2.94392
-11	0	10	1	1							3	2.34521	4.69042
-10	26	10	0	4							10	5.71548	11.431
-9	25	21	6	32							21	5.49242	10.9848
-8	12	68	50	89							54.75	16.3267	32.6535		Bonferroni test
-7	82	98	103	98							95.25	4.5712	9.14239		[SNP] log M	p value
-6	95	109	118	100							105.5	5.07445	10.1489		-12	>0,9999
-5	98	112	120	102							108	4.96655	9.93311		-11	>0,9999
															-10	0.9038
															-9	0.683
[SNP] log M	Spirulina (6 rats/8 arterial segments)										Mean	SEM	SD		-8	>0,9999
-12	1	1	2	1	51	1	22	27			13.25	6.57036	18.5838		-7	>0,9999
-11	2	3	7	1	78	11	34	45			22.625	9.77778	27.6557		-6	>0,9999
-10	15	12	16	8	85	18	47	63			33	10.0924	28.5457		-5	>0,9999
-9	19	41	22	16	91	33	68	78			46	10.2922	29.1106
-8	45	61	33	31	100	93	79	110			69	10.9365	30.9331
-7	92	87	67	69	106	119	95	144			97.375	9.04934	25.5954
-6	103	106	87	88	109	138	105	157			111.625	8.53132	24.1302
-5	110	114	103	97	111	144	112	171			120.25	8.73775	24.7141

## Sheet: Data Fig. 3
Aorta: CORM-induced relaxation
[CORM] log M	Control (5 rats / 5 arterial segments)							Mean	SEM	SD
-6	4	4	1	4	8			4.2	1.11355	2.48998
-5.5	13	13	6	9	19			12	2.19089	4.89898
-5	20	22	27	16	28			22.6	2.22711	4.97996
-4.5	34	39	52	14	50			37.8	6.82935	15.2709		Bonferroni test
-4	51	42	55	11	61			44	8.80909	19.6977		[CORM] log M	p value
												-6	>0,9999
												-5.5	0.5425
[CORM] log M	Spirulina (4 rats /4 arterial segments)							Mean	SEM	SD		-5	0.4845
-6	13	32	39	6				22.5	7.77282	15.5456		-4.5	>0,9999
-5.5	26	55	64	4				37.25	13.7318	27.4636		-4	>0,9999
-5	38	73	80	4				48.75	17.5184	35.0369
-4.5	47	79	87	4				54.25	18.8475	37.695
-4	55	81	94	5				58.75	19.6654	39.3309
Mesenteric artery: CORM-induced relaxation
[CORM] log M	Control (4 rats /4 arterial segments)
-6	21	3	1	3				Mean	SEM	SD
-5.5	38	13	1	13				7	4.69042	9.38083
-5	44	18	6	17				16.25	7.78219	15.5644
-4.5	54	25	38	22				21.25	8.0558	16.1116
-4	57	34	56	32				34.75	7.29583	14.5917		Bonferroni test
								44.75	6.7992	13.5984		[CORM] log M	p value
												-6	>0,9999
[CORM] log M	Spirulina (5 rats /6 arterial segments)											-5.5	>0,9999
-6	16	14	4	1	2	27		Mean	SEM	SD		-5	>0,9999
-5.5	29	24	10	16	6	50		10.6667	4.16066	10.1915		-4.5	>0,9999
-5	35	31	16	35	14	58		22.5	6.51025	15.9468		-4	>0,9999
-4.5	36	36	28	44	25	63		31.5	6.51537	15.9593
-4	44	40	34	54	30	70		38.6667	5.58371	13.6772
								45.3333	5.99259	14.6788

## Sheet: Data Fig.4
Mesenteric artery: Cromakalim-induced relaxation
[CK] log M	Control (5 rats /7 arterial segments)								Mean	SEM	SD
-10	0	0	0	1	5	9	10		3.57143	1.67413	4.42934
-9	28	1	50	11	10	15	22		19.5714	6.04293	15.9881
-8	40	11	62	20	17	17	31		28.2857	6.73199	17.8112
-7	50	22	74	29	33	13	40		37.2857	7.60236	20.114			Bonferroni test
-6	77	87	97	66	79	63	76		77.8571	4.4101	11.668			[CK] log M	p value
-5	102	98	104	84	89	87	87		93	3.0706	8.12404			-10	>0,9999
														-9	>0,9999
														-8	>0,9999
[CK] log M	Spirulina (5 rats /6 arterial segments)								Mean	SEM	SD			-7	>0,9999
-10	0	0	4	12	9	2			4.5	2.02896	4.96991			-6	0.8776
-9	55	24	4	16	10	1			18.3333	8.0774	19.7855			-5	>0,9999
-8	74	43	4	17	8	2			24.6667	11.6151	28.4511
-7	85	47	2	23	9	5			28.5	13.165	32.2475
-6	104	59	69	80	6	54			62	13.3492	32.6986
-5	116	101	104	110	91	78			100	5.59166	13.6967
Mesenteric artery: Cromakalim-induced relaxation
[CK] log M	Control (5 rats /6 arterial segments)								Mean	SEM	SD
-11	0	0	0	11	5	4			3.33333	1.78263	4.36654
-10	0	0	0	15	10	8			5.5	2.62996	6.44205
-9	9	0	4	23	8	11			9.16667	3.19809	7.83369
-8	29	9	4	33	7	9			15.1667	5.08866	12.4646			Bonferroni test
-7	31	21	15	57	1	8			22.1667	8.15032	19.9641			[CK] log M	p value
-6	82	88	90	106	96	80			90.3333	3.91294	9.58471			-11	>0,9999
-5	94	97	98	112	111	97			101.5	3.21196	7.86766			-10	0.036
														-9	0.0185
														-8	0.0051
[CK] log M	Spirulina (4 rats /4 arterial segments)								Mean	SEM	SD			-7	0.0041
-11	2	2	32	31					16.75	8.51836	17.0367			-6	>0,9999
-10	4	55	40	39					34.5	10.8051	21.6102			-5	0.3273
-9	9	69	44	40					40.5	12.3051	24.6103
-8	30	81	46	46					50.75	10.7655	21.531
-7	46	91	52	45					58.5	10.943	21.8861
-6	82	121	66	69					84.5	12.6524	25.3048
-5	123	136	117	111					121.75	5.34439	10.6888
